# Supplementary material for: Facile Construction of Flame-Resistant and Thermal-Insulating Sodium Alginate Aerogel Incorporating N- and P-Elements
Source: Polymers (Basel). 2024 Oct 4;16(19):2814. doi: 10.3390/polym16192814 (PMC11479020; doi:10.3390/polym16192814)
Supplement: Supplementary file 1 [file polymers-16-02814-s001.zip]

Archive with 1 entries (1 files):
- polymers-3230838-supplementary.pdf
